# Supplementary material for: In search of the genetic footprints of Sumerians: a survey of Y-chromosome and mtDNA variation in the Marsh Arabs of Iraq
Source: BMC Evol Biol. 2011 Oct 4;11:288. doi: 10.1186/1471-2148-11-288 (PMC3215667; doi:10.1186/1471-2148-11-288)
Supplement: Additional file 1 — Y-chromosome markers examined in this study. The file provides information on the Y-chromosome markers examined in the present study. [file 1471-2148-11-288-S1.XLS]

## Sheet: Additional file 1
Additional file 1 – Y-chromosome markers examined in this study.
Haplogroup	Marker	rs_SNP	Forward_Primer 5'->3'	Reverse_Primer 5'->3'	Primer Reference	Fragment Size (bp)	Mutation	Mutated position (nt)	Type of analysis	Enzyme	Allele Fragments (bp)
DE	YAP	-	caggggaagataaagaaata	actgctaaaaggggatggat	[1]	455(Alu+) 150(Alu-)	Alu-→Alu+		AFLP		(-) 150; (+) 455
E	M2	rs3893	aggcactggtcagaatgaag	aatggaaaatacagctcccc	[2]	209	A→G	168	RFLP	Hsp92II or NlaIII	(A) 102/65/42; (G) 144/65
E	M123	-	cacagtatctgaactagcatctca	cagcgaattagattttcttgc	[3]	257	G→A	25	RFLP	DdeI	(G) 102/76/58/21; (A) 123/76/58
E	M34	-	cacttcacatttgtttttagg	agtcattatttagtcattccag	[4]	372	G→T	131	RFLP	HinfI	(G) 271/101; (T) 143/128/101
E	M35	-	taagcctaaagagcagtcagag	cagagggagcaatgaggaca	[4]	514	G→C	168	DHPLC
E	M78	-	cttcaggcattattttttttggt	atagtgttccttcacctttcctt	[4]	301	C→T	197	RFLP	AciI	(C) 196/105; (T) 301
E	M81	rs2032640	actta tttatagtttcaatccctca	ttcatggagatgtctgtatctgg	[4]	422	C→T	147	RFLP	HpyCH4IV	(C) 276/146; (T) 422
E	M293	rs9341316	gatattagtattgaagaaacc	gctggctaatacttccacagag	[5]	338	T→G	130	DHPLC
E	PN2	rs9785756	ggtaacacccataaaggttg	ttcactaccagcctaagtac	[4]	247	C→T	94	DHPLC
E	SRY4064	rs9786608	gtataataggctgggtgctg	catgagttcaaatgattctt	[4]	218	G→A	62	DHPLC
E	V13	-	ggatgctgctaaacatcctaca	atcccatctcaatcccttaaca	[6]	235	G→A	192	RFLP	AciI	(G) 190/45; (A) 235
F	M89	rs2032652	agaagcagattgatgtcccact	tccagttaggagatcccctca	[7]	527	C→T	347	DHPLC
G	M201	rs2032636	tatgcatttgttgagtatatgtc	gttctgaatgaaagttcaaacg	[4]	326	G→T	136	DHPLC
I	M170	rs2032597	tgcttcacacaaatgcgttt	ccaattactttcaacatttaagacc	[4]	405	A→C	327	DHPLC
I	M223	-	ttcagcaagagtaagcaagagg	cctttttggatcatggttctt	[4]	208	C→T	67	DHPLC
I	M253	rs9341296	gcaacaatgagggtttttttg	cagctccacctctatgcagttt	[8]	400	C→T	283	RFLP	HincII	(C)280/120; (T) 400
I	M258	rs9341297	tatatagcatatgttaaatgtttaggt	gacttttgaataatttgcatctttc	[9]	475	T→C	123	DHPLC
I	P37.2	-	cgtctatggccttgaaga	tccgaaaatgcagacttt	[10]	447	T→C	135	RFLP	TaaI or HpyCH4III	(T) 447; (C) 311/136
I-J	M429	rs17306671	gatcatcctaaatgtttacg	ttccatatacatgcataacc	[11]	421	T→A	233	DHPLC
J	M304	-	caaagtgctgggattacagg	cttctagcttcatctgcattgt	[8]	527	A→C	421	DHPLC
J	M267	rs9341313	ttatcctgagccgttgtccctg	tgtagagacacggttgtaccct	[8]	287	T→G	148	DHPLC
J	M365	-	ccttcatttaggctgtagctgc	tgtatctttagttgagatgg	[8]	274	A→G	246	DHPLC
J	M367	-	ccttcatttaggctgtagctgc	tgtatctttagttgagatgg	[8]	274	A→G	196	DHPLC
J	M368	-	ccttcatttaggctgtagctgc	tgtatctttagttgagatgg	[8]	274	A→C	200	DHPLC
J	M369	-	ccttcatttaggctgtagctgc	tgtatctttagttgagatgg	[8]	274	G→C	45	DHPLC
J	PAGE8	rs34043621	acgtcacccatctcaacatc	aaagaatgtctccccatgagg	[13]	306	T→C	189	RFLP	DdeI	(T) 158/69/49/30; (C) 207/69/30
J	M172	rs2032604	aaattaggagccagatgacc	aataataattgaagaccttttgagt	[3]	176	T→G	151	RFLP	HinfI	(T) 176; (G) 151/25
J	M410	-	caatcattgaccttaagtctgagtccc	actggatacctttctaggaagaattg	[14]	395	A→G	115	DHPLC
J	M47	-	agatcatcccaaaacaatcataa	aaggctgaaatcaatccaatctg	[4]	436	G→A	395	DHPLC
J	M67	rs2032628	ccatattctttatactttctacctgc	gtcttttcacttgttcgtggac	[4]	409	A→T	377	DHPLC	SspI	(A) 143/22; (T) 165
J	M68	-	ccagtcagcagtacaaaagttg	gcatttctttgattatagaagcaa	[4]	386	A→G	219	DHPLC
J	M92	rs2032648	ttgaatttcccagaattttgc	ttcagaaactggttttgtgtcc	[4]	470	T→C	340	DHPLC
J	M102	rs2032608	aaactgggacacttgtaatgaat	gttttttgagtccttgtttattctt	[4]	480	G→C	301	DHPLC
J	M12	rs3903	actaaaacaccattagaaacaaagg	ctgagcaacatagtgacccc	[4]	309	G→T	286	DHPLC	DpnII	(G) 82/74/24; (T) 106/74
J	M241	rs8179022	aactcttgataaaccgtgctg	tccaatctcaattcatgcctc	[8]	366	G→A	57	DHPLC
L	M20	rs3911	gattgggtgtcttcagtgct	cacacaacaaggcaccatc	[12]	413	A→G	118	RFLP	SspI	(A) 117/296; (G) 413
L	M76	-	tagaagtagcagattgggagagg	cctgataaaatgaaaaaaatggtc	[4]	493	T→G	339	DHPLC
L	M357	-	ccccgttttttcctctctgcc	cacgtaacctgggatggtcata	[14]	459	C→A	234	DHPLC
L	PK3	-	tgtgtcctggtgtcttttgg	tgacaacagcatctcttaactgg	[15]	466	T→C	365	DHPLC
P	M45	rs2032631	gctggcaagacacttctga	aatatgttcctgacaccttcc	[7]	352	G→A	109	DHPLC
P	M74	rs2032635	atgctataataactaggtgttgaag	aattcagcttttaccacttctgaa	[4]	385	G→A	195	RFLP	HpyCH4V	(G) 195/190; (A) 385
Q	M242	rs8179021	aactcttgataaaccgtgctg	tccaatctcaattcatgcctc	[8]	366	C→T	180	RFLP	AlW21I or BsiHKAI	(C) 187/179 (T) 366
Q	M25	-	aaagcgagagattcaatccag	ttttagcaagttaagtcaccagc	[4]	340	G→C	121	DHPLC
Q	M378	-	tatgcatttgttgagtatatgtc	gttctgaatgaaagttcaaacg	[14]	326	A→G	114	DHPLC
Q	P36.2	-	tgaaggacagtaagtacaca	taagtccattgatctacaga	[10]	637	G→T	217	Sequencing
R	L23	rs9785971	cctgtagtcccagctactcagg	tatccaatctgccatcagtg	[16]	305	G→A	122	RFLP	PflFI	(G) 186/119; (A) 305
R	M124	-	tggtaaactctacttagttgccttt	cagcgaattagattttcttgc	[4]	393	C→T	246	DHPLC
R	M17	rs3908	ctggtcataacactggaaatc	tgaacctacaaatgtgaaactc	[12]	333	4G→3G	68	DHPLC
R	M173	rs2032624	aagaaatgttgaactgaaagttgat	aggtgtatctggcatccgtta	[4]	417	A→C	191	DHPLC
R	M207	rs2032658	aggaaaaatcagaagtatccctg	caaaattcaccaagaatccttg	[4]	423	A→G	79	RFLP	DraI	(A) 77/346; (G) 423
R	M269	rs9786153	ctaaagatcagagtatctccctttg	atttctaggagttcactgtattac	[17]	379	T→C	358	RFLP	Tsp509 I	(T)251/42/61/10/10/5; (C) 251/42/71/10/5
R	M412	rs9786140	agacactagcagtcttgtcctcag	caggtatggaagtgctcaaatcg	[16]	386	G→A	178	RFLP	NlaIII	(G) 211/100/75; (A) 180/100/75/31
R	SRY10831.2	rs2534636	tccttagcaaccattaatctgg	aaatagcaaaaaatgacacaaggc	[10]	167	G → A	115	RFLP	DraIII	(G) 112/55; (A) 167;
T	M70	rs2032672	ggttatcatagcccactatactttg	atctttattccctttgtcttgct	[4]	257	A→C	45	RFLP	BsaI	(A) 257; (C) 222/35
References for Additional file 1
1. Hammer MF, Horai S: Y chromosomal DNA variation and the peopling of Japan. Am J Hum Genet 1995, 56:951-962.
2. Seielstad MT, Hebert JM, Lin AA, Underhill PA, Ibrahim M, Vollrath D, Cavalli-Sforza LL: Construction of human Y-chromosomal haplotypes using a new polymorphic A to G transition. Hum Mol Genet 1994, 3:2159-2161.
3. Flores C, Maca-Meyer N, Larruga JM, Cabrera VM, Karadsheh N, Gonzalez AM: Isolates in a corridor of migrations:a high-resolution analysis of Y-chromosome variation in Jordan. J Hum Genet 2005, 50:435-441.
4. Underhill PA, Passarino G, Lin AA, Shen P, Mirazón Lahr M, Foley RA, Oefner PJ, Cavalli-Sforza LL: The phylogeography of Y chromosome binary haplotypes the origins of modern human populations. Ann Hum Genet 2001, 65:43-62.
5. Henn BM, Gignoux C, Lin AA, Oefner PJ, Shen P, Scozzari R, Cruciani F, Tishkoff SA, Mountain JL, Underhill PA: Y-chromosomal evidence of a pastoralist migration through Tanzania to southern Africa. Proc Natl Acad Sci U S A. 2008, 105:10693-10698.
6. Cruciani F, La Fratta R, Torroni A, Underhill PA, Scozzari R: Molecular dissection of the Y chromosome haplogroup E-M78 (E3b1a): a posteriori evaluation of a microsatellite-network-based approach through six new biallelic markers. Hum Mutat 2006, 27:831-832.
7. Su B, Xiao J, Underhill P, Deka R, Zhang W, Akey J, Huang W, Shen D, Lu D, Luo J, Chu J, Tan J, Shen P, Davis R, Cavalli-Sforza L, Chakraborty R, Xiong M, Du R, Oefner P, Chen Z, Jin L: Y-Chromosome evidence for a northward migration of modern humans into Eastern Asia during the last Ice Age. Am J Hum Genet 1999, 65:1718-1724.
8. Cinnioğlu C, King R, Kivisild T, Kalfoglu E, Atasoy S, Cavalleri GI, Lillie AS, Roseman CC, Lin AA, Prince K, Oefner PJ, Shen P, Semino O, Cavalli-Sforza LL, Underhill PA: Excavating Y-chromosome haplotype strata in Anatolia. Hum Genet 2004, 114:127-148.
9. Rootsi S, Magri C, Kivisild T, Benuzzi G, Help H, Bermisheva M, Kutuev I, Barać L, Pericić M, Balanovsky O, Pshenichnov A, Dion D, Grobei M, Zhivotovsky LA, Battaglia V, Achilli A, Al-Zahery N, Parik J, King R, Cinnioğlu C, Khusnutdinova E, Rudan P, Balanovska E, Scheffrahn W, Simonescu M, Brehm A, Goncalves R, Rosa A, Moisan JP, Chaventre A, Ferak V, Füredi S, Oefner PJ, Shen P, Beckman L, Mi…
10. Y Chromosome Consortium (YCC): A nomenclature system for the tree of human Y-chromosomal binary haplogroups. Genome Research 2002,12:339-348.
11. Underhill PA, Myres NM, Rootsi S, Chow C-ET, Lin AA, Otillar RP, King R, Zhivotovsky LA, Balanovsky O, Pshenichnov A, Ritchie KH, Cavalli-Sforza LL, Kivisild T, Villems R, Woodward SR: New phylogenetic relationships for Y-chromosome haplogroup I: Reappraising its phylogeography and prehistory in Rethinking the Human Revolution. In McDonald Institute Monographs. Edited by. Mellars P, Boyle K, …
12. Underhill PA, Jin L, Lin AA, Mehdi SQ, Jenkins T, Vollrath D, Davis RW, Cavalli-Sforza LL, Oefner PJ: Detection of numerous Y-chromosome biallelic polymorphisms by denaturing high-performance liquid chromatography. Genome Research 1997, 7:996-1005.
13. Chiaroni J, King RJ, Myres NM, Henn BM, Ducourneau A, Mitchell MJ, Boetsch G, Sheikha I, Lin AA, Nik-Ahd M, Ahmad J, Lattanzi F, Herrera RJ, Ibrahim ME, Brody A, Semino O, Kivisild T, Underhill PA: The emergence of Y-chromosome haplogroup J1e among Arabic-speaking populations. Eur J Hum Genet 2010, 18:348-353.
14. Sengupta S, Zhivotovsky LA, King R, Mehdi SQ, Edmonds CA, Chow CT, Lin AA, Mitra M, Sil SK, Ramesh A, Usha Rani MV, Thakur CM, Cavalli-Sforza LL, Majumder PP, Underhill PA: Polarity and temporality of high resolution Y chromosome distributions in India identify both indigenous and exogenous expansions and reveal minor genetic influence of Central Asian pastoralists. Am J Hum Genet 2006, 78:20…
15. Mohyuddin A., Ayub Q, Underhill P A, Tyler-Smith C, Mehdi S Q: Detection of novel Y snps provides further insights into Y-chromosomal variation in Pakistan. J Hum Genet 2006, 51:375-378.
16. Myres N M, Rootsi S, Lin A A, Järve M, King R J, Kutuev I, Cabrera V M, Khusnutdinova E K, Pshenichnov A, Yunusbayev B, Balanovsky O, Balanovska E, Rudan P, Baldovic M, Herrera R J, Chiaroni J, Di Cristofaro J, Villems R, Kivisild T, Underhill P A: A major Y-chromosome haplogroup R1b holocene era founder effect in central and western Europe. Eur J Hum Genet 2011 19: 95-101.
17. Cruciani F, Santolamazza P, Shen P, Macaulay V., Moral P, Olckers A, Modiano D, Holmes S, Destro-Bisol G, Coia V, Wallace D C, Oefner P J, Torroni A, Cavalli-Sforza L L, Scozarri R, Underhill P A: A back migration from Asia to sub-Saharan Africa is supported by high-resolution analysis of human Y-chromosome haplotypes. Am J Hum Genet 2002, 70:1197-1214
