# Supplementary material for: In search of the genetic footprints of Sumerians: a survey of Y-chromosome and mtDNA variation in the Marsh Arabs of Iraq
Source: BMC Evol Biol. 2011 Oct 4;11:288. doi: 10.1186/1471-2148-11-288 (PMC3215667; doi:10.1186/1471-2148-11-288)
Supplement: Additional file 3 — Absolute frequencies of Y-chromosome haplogroups and sub-haplogroups in the 48 populations included in the PCA. The file provides the list of the populations and Y-chromosome haplogroups, along with their frequencies, used in the PCA analysis. [file 1471-2148-11-288-S3.XLS]

## Sheet: Additional file 3
Additional file 3 – Absolute frequencies of Y-chromosome haplogroups and subhaplogroups in the 48 populations included in the PCA.
			No. of subjects with Y-chromosome (sub)haplogroup
			A	B	C	E	E	E	E	E	E	G	H	I	J1	J2	J2	J2	J2	L	N	O	Q	R	R1	R1a	R1b	R2	T	Others
Country/Population	Cod	N	M13	M60	RPS4Y	P2	M2	M35	M78	M81	M123	M201	M69	M170	M267	M172	M47	M67	M12	M20	LLY22g	M175	M242	M207	M173	M17	M269	M124	M70, M184	(a)		H (a)	Reference
Iraq (Marsh Arab)	IRM	143						3	1		5	2			116	5				1			4				4	2				0.332365	[Present study]
Iraq	IRQ	154					2		12		7	3		1	48	19	4	10	4	1			3			13	17		10			0.8484	[Present study]
Albanian	Alb	119							37		2	2		23	6			4	17							6	22					0.802948	[1]
Algeria (Arab)	Alg-A	137					8	1	10	60					31	1		6					1		1	1	11			6		0.736743	[2,3]
Algeria (Berber)	Alg-B	19								9	2				3										3					2		0.687135	[3]
Benin (Fon)	Ben	100					95																							5		0.0858586	[4]
Bosnia	Bos	255						2	35			5		141	3	5		5	9		5					35	10					0.650687	[1]
Caucasus	Cau	104							2		1	32	1	2	3	14	1	14	1	3					2	12	9	6	1			0.840179	[1]
Croatia	Cro	118							10		1	5		47		1		1	5		2					35	11					0.731131	[1]
Czech Republic	Cze	75										3		8					4		2				1	31	25		1			0.697117	[1]
Druze	Dur	37									6	6			1	5			1								18					0.682432	[Present study]
Egypt (Arab)	Egy-A	147	4				3	4.08333	27	12.25	10.2083	13		1.02083	30	12		4.08333	1.02083						3.0625	4.08333	3.0625	1.02083	12.25	2		0.886067	[4]
Egypt (North)	N-Egy	44	1					2	12	5	4				4	3		1				1			4	1			1	5		0.868922	[3]
Egypt (South)	S-Egy	29							5	2	2			1	6	1									4				3	5		0.850985	[3]
Ethiopia (Amhara)	Eth-A	48	7	1		5		5	11		1				15			1											2			0.799645	[5]
Ethiopia (Oromo)	Eth-O	78	8			12		17	28		4				2				1										4	2		0.78022	[5]
Greece	Gre	320	1						81	2	4	12	1	53	12	14		17	21	2					2	41	47	1	8	1		0.857269	[1,6]
Hungary	Hun	53							4		1	1		7				1								30	8		1			0.625181	[1]
India (Austro-Asiatic)	Ind-Aa	64			1								15						7			34						7				0.632937	[5]
India (Dravidian)	Ind-D	353			6							8	116		1	15			21	41		48	1	1		39	1	22		33		0.828539	[5]
India (Indo-European)	Ind-IN	224			5							1	59		1	13			10	8		10	2	1		72	3	34		5		0.793402	[5]
India (Tibeto-Burman)	Ind-TB	87			1								2									75				4		5				0.242048	[5]
Iran (North)	N-Irn	33			1							5			3	6		1	1	1	2	1	3		1	1	5	1		1		0.889205	[7]
Iran (South)	S-Irn	117		3			2		5		1	16	3		14	15	4	4	4	7	1		3		3	19	7	1	4	1		0.906499	[7]
Italy (North East)	Nei	67							1		1	8		7		4		5		3						7	28		2	1		0.77318	[1]
Jordan (Amman)	Jor	101	1						9	4	5	6		5	41	7		6	3						2	2	6			4		0.801089	[8]
Jordan (Dead Sea)	Dse	45							6		14				4	2		1							18					0		0.708586	[8]
Lebanon (Christian)	Leb-C	379				3			33	1	16	19		22	56		53	51	20	27			6	4	1	7	38		18	4		0.903945	[8]
Lebanon (Druze)	Leb-D	105				1			17	3	3	2		9	16		16			10			2	1	2	3	12		8			0.887271	[8]
Lebanon (Muslim)	Leb-M	432			1	1	6	2	46	7	20	39		13	112		71	21	5	11			10	7	4	13	17	2	17	7		0.874248	[8]
Oman	Oma	121	1.21		3.63		8		2		15	2.42	2.42		46	6		1	5	1.21					1	11	1		9.68	4.43		0.812292	[4]
Pakistan (Burushaski)	Pak-B	20			1							1	3						1	3		1		4		2		3		1		0.863158	[5]
Pakistan (Dravidian)	Pak-D	25			1							4	1		3	2		2		2		1				6		3				0.858333	[5]
Pakistan (Indo-European)	Pak-IE	132			11		1		2			6	8	1	3	13			3	18		2	6	2	9	35	5	7				0.874971	[5]
Palestinian	Pal	305				2	1		44		33	25		13	103	1	31	17	9	2				1		3	10		6	4		0.828182	[10, present study]
Poland	Pol	99							4					18	1				1		1					56	18					0.608019	[1]
Qatar	Qat	72		2		1	2		3		1	2	1		41.976	2.016	1.008	1.008	2.016	2						4.968	1.008	0.864		3		0.640926	[11]
Rwanda (Hutu)	Rwa-H	69		3			57	2																	1					6		0.296888	[4]
Rwanda (Tutsi)	Rwa-T	94		14			75	1																						4		0.332189	[4]
Slovenia	Slv	75							2			2		23	1	1		1								29	16					0.705045	[1]
Somalia	Som	201	1	2			3	3	156	3	1	1	1		5	1										2			21	1		0.382015	[12]
Sudan (Arab)	Sud-A	102	3						17					4	46	2									17					13		0.725102	[13]
Sudan (Nilotic)	Sud-N	53	28	16		1			8																					0		0.599057	[13]
Tunisia	Tun	148					2		8	56	4				48	9	1								6		4		1	9		0.737544	[3,10]
Turkey	Tuk	523	2		7	2	1		26	1	29	57.007	3.138	28.242	47	79	6	33	9	22	20	1	10		9	36	76	5	13	1		0.913473	[14]
Ukraine	Ukr	92							7		1	3	1	18		1		2	3		6		1			46	2		1			0.694697	[1]
United Arab Emirates	Uae	164			2		9		13	1	5	7	7		57.072	9.02	2.952	3	1.968	5		2	3		2	11.972	6.068		8	8		0.847063	[11]
Yemen	Yem	62				1	2	2			5	1			45.012	2.976		2.976														0.450346	[11]
(a) "Others" comprises (sub)haplogroups (E-M33, E-M75, F-M89*, K-M9*, NO-M214, R-M18, R-M73) not included in the PCA for their low (<5%) frequency in all the considered populations.
(b) Heterogeneity calculated on all the shared haplogroups, including those summarized in "Others", according to: Nei M: Molecular Evolutionary Genetics. New York: Columbia University Press, 1987.
References for Additional file 3
1.Battaglia V, Fornarino S, Al-Zahery N, Olivieri A, Pala M, Myres NM, King RJ, Rootsi S, Marjanovic D, Primorac D, Hadziselimovic R, Vidovic S, Drobnic K, Durmishi N, Torroni A, Santachiara-Benerecetti AS, Underhill PA, Semino O: Y-chromosomal evidence of the cultural diffusion of agriculture in southeast Europe. Eur J Hum Genet 2009, 17:820-830.
2. Robino C, Crobu F, Di Gaetano C, Bekada A, Benhamamouch S, Cerutti N, Piazza A, Inturri S, Torre C: Analysis of Y-chromosomal SNP haplogroups and STR haplotypes in an Algerian population sample. Int J Legal Med 2008, 122:251-255.
3. Arredi B, Poloni ES, Paracchini S, Zerjal T, Fathallah DM, Makrelouf M, Pascali VL, Novelletto A, Tyler-Smith C: A predominantly neolithic origin for Y-chromosomal DNA variation in North Africa. Am J Hum Genet 2004. 75:338-345.
4. Luis JR, Rowold DJ, Regueiro M, Caeiro B, Cinnioğlu C, Roseman C, Underhill PA, Cavalli-Sforza LL, Herrera RJ: The Levant versus the Horn of Africa: evidence for bidirectional corridors of human migrations. Am J Hum Genet 2004, 74:532-544.
5. Sengupta S, Zhivotovsky LA, King R, Mehdi SQ, Edmonds CA, Chow CT, Lin AA, Mitra M, Sil SK, Ramesh A, Usha Rani MV, Thakur CM, Cavalli-Sforza LL, Majumder PP, Underhill PA: Polarity and temporality of high resolution Y chromosome distributions in India identify both indigenous and exogenous expansions and reveal minor genetic influence of Central Asian pastoralists. Am J Hum Genet 2006, 78:202…
6. King RJ, Ozcan SS, Carter T, Kalfoğlu E, Atasoy S, Triantaphyllidis C, Kouvatsi A, Lin AA, Chow CE, Zhivotovsky LA, Michalodimitrakis M, Underhill PA: Differential Y-chromosome Anatolian influences on the Greek and Cretan Neolithic. Ann Hum Genet 2008, 72:205-214.
7. Regueiro M, Cadenas AM, Gayden T, Underhill PA, Herrera RJ: Iran: tricontinental nexus for Y-chromosome driven migration. Hum Hered 2006, 61:132-143.
8. Flores C, Maca-Meyer N, Larruga JM, Cabrera VM, Karadsheh N, Gonzalez AM: Isolates in a corridor of migrations:a high-resolution analysis of Y-chromosome variation in Jordan. J Hum Genet 2005, 50:435-441.
9. Zalloua PA, Platt DE, El Sibai M, Khalife J, Makhoul N, Haber M, Xue Y, Izaabel H, Bosch E, Adams SM, Arroyo E, López-Parra AM, Aler M, Picornell A, Ramon M, Jobling MA, Comas D, Bertranpetit J, Wells RS, Tyler-Smith C: Genographic Consortium. Identifying genetic traces of historical expansions:Phoenician footprints in the Mediterranean. Am J Hum Genet 2008, 83:633-642.
10. Zalloua PA, Xue Y, Khalife J, Makhoul N, Debiane L, Platt DE, Royyuru AK, Herrera RJ, Hernanz DF, Blue-Smith J, Wells RS, Comas D, Bertranpetit J, Tyler-Smith C; Genographic Consortium: Y-chromosomal diversity in Lebanon is structured by recent historical events. Am J Hum Genet 2008, 82:873-882.
11. Cadenas AM, Zhivotovsky LA, Cavalli-Sforza LL, Underhill PA, Herrera RJ: Y-chromosome diversity characterizes the Gulf of Oman. Eur J Hum Genet 2008, 16:374-386.
12. Sanchez JJ, Hallenberg C, Børsting C, Hernandez A, Morling N: High frequencies of Y chromosome lineages characterized by E3b1, DYS19-11, DYS392-12 in Somali males. Eur J Hum Genet 2005, 13:856-866.
13. Hassan HY, Underhill PA, Cavalli-Sforza LL, Ibrahim ME: Y-chromosome variation among Sudanese:restricted gene flow, concordance with language, geography, and history. Am J Phys Anthropol 2008, 137:316-323.
14. Cinnioğlu C, King R, Kivisild T, Kalfoglu E, Atasoy S, Cavalleri GI, Lillie AS, Roseman CC, Lin AA, Prince K, Oefner PJ, Shen P, Semino O, Cavalli-Sforza LL, Underhill PA: Excavating Y-chromosome haplotype strata in Anatolia. Hum Genet 2004, 114:127-148.
