# Supplementary material for: In search of the genetic footprints of Sumerians: a survey of Y-chromosome and mtDNA variation in the Marsh Arabs of Iraq
Source: BMC Evol Biol. 2011 Oct 4;11:288. doi: 10.1186/1471-2148-11-288 (PMC3215667; doi:10.1186/1471-2148-11-288)
Supplement: Additional file 4 — Absolute frequencies of mtDNA haplogroups and sub-haplogroups in the 35 populations included in the PCA. The file provides the list of the populations and mtDNA haplogroups, along with their frequencies, used in the PCA analysis. [file 1471-2148-11-288-S4.XLS]

## Sheet: Additional file 4
Additional file 4 – Absolute frequencies of mtDNA haplogroups and subhaplogroups in the 35 populations included in the PCA.
			No. of subjects with mtDNA (sub)haplogroup
Country/Population	Total	Code	A	B	C	D	F	G	H	HV	J	K	L0	L1	L2	L3	M	M1	N	N1	N2	R0	T	U2	U3	U4	U5	U6	U7	W	X	Others(a)		Reference
Iraq (Marsh Arab)	145	IRM		2					18	6	22	9	1	2	2	2	8		1	11		11	11		8	3	3		7	7	2	9		Present study
Iraq	176	IRQ		2					34	19	21	8	2	2	5	7	2			1		6	22	2	7	6	2	1	5	2	3	17		Present study
Austria	99	Aus							46	3	10	7					2			2	1		10	1	1	4	8				1	3		[1]
Azerbaijan	48	Aze							14	5	2	1					3			1	2		8		1	4	4				2	1		[1]
Bosnia	144	Bos							69	9	10	6					2			5	2	2	7		1	8	17				2	4		[2]
Bulgaria	141	Bul							54	9	10	9					3			5	1	2	14	1	5	6	13		3		2	4		[1]
Caucasus	213	Cau	4	4	12	32	6	9	26	8	11	13					12	1	7	5	4	2	21	4	4	9	5		1		7	6		[3,4,5]
Crete	202	Crt							86	8	11	15					2			3			28	1	16	1	10		1		8	12		[6]
Czech Republic	83	Cze							34	8	7	3								3	1		11	1	1	1	10				3	0		[1]
Egypt	238	Egy							6	15	16	12	6	5	9	33		16		11		38	23	1	9	2	3	3	2	2	4	22		[7]
Georgia	412	Geo							79	18	13	28					23			8	16	1	48	5	20	34	22		4		40	53		[4,5]
Germany	459	Ger							209	20	42	35					2		1	10	9		45	4	10	6	45		2		5	14		[8,9,10,11]
Greece	48	Gre							20	2	4	3					1	1	1			1	5	1	1		3					5		[6]
Hungary	360	Hun	5	1	10			1	103	14	39	50							1	8		10	24	6	1	9	30		1	23	7	17		[8]
India	1582	Ind	33	12	23	43	46	31	31	25	16	3					913		6	1		2	17	87	1	9	13		46	23	2	199		[12,4,13 ]
Iran	720	Irn	2	6	3	6		6	130	63	94	43			2		25	1	7	23	19	16	69	10	21	7	22	1	57	8	15	64		[3,12,4]
Ireland	300	Ire							131	22	33	37					1			9	7		21	4	3	4	26				2	0		[14]
Italy (Centre)	582	C-Ita				3		1	229	59	32	47		1				3		8	8	9	68	9	13	7	28	6	10	4	17	20		[15,16,17]
Italy (North)	228	N-Ita							87	15	23	23				1	1	1		7	1	2	35	1	7	5	10			1	3	5		[16,17]
Italy (South)	147	S-Ita							62	10	14	12		1					1	8		2	15	1	3	1	7			3	3	4		[17]
Italy (Sardinia)	48	Sar							22	1	3	2											4		1		9					6		[1]
Kurds	102	Kur							24	9	7	12					1			6	7		5	2	3		5		7	2	1	11		[5]
Morocco	56	Mar							18	1	3	4		5	6	3		5				2	2				3	1			1	2		[18]
Morocco (Berber)	94	Ber							23	5	11		4	6	4	28		2					3		1			3			1	3		[19]
Pakistan	432	Pak	1	3	1	4	2	2	44	22	20	4		1	4	11	130		3	8		15	16	40	1	26	6		19	8	2	39		[4]
Saudi Arabia	553	Sau						1	47	101.752	116	22	5.53	3	19	20	13	19	1	39			34.839	4	13	3	4	6	4	6	15	56		[20]
Scotland	1199	Sco							510	43	168	97					1			61	13		126	8	18	23	90		1		30	10		[21]
Slovenia	104	Slv							49	7	10	4								2	5		6	1	2	6	11				1	0		[2]
Spain	198	Spa							102	0	21	11						2		1	5		13	5	1	2	13	7			2	13		[22]
Tajikistan	44	Taj	1		8				13	2	2	4											1	3		2	2			2	1	3		[4]
Tunisia	64	Tun							14	2	3	1	1	7	10	13		1					3		1		1	5				2		[16]
Turkey	151	Tur			1			1	55	6	11	13					5		2	8	3	2	6	1	5	1	5		2		9	15		[4,23,5]
Turkmenistan	73	Tuk	2	3	6	9	1		13	2	6	4					2			2		2	9	3	1	1					3	4		[4]
United Arab Emirates	249	Uae					1		24	18	29	11	13	4	13	22	23			4		15	8	19	4	3		1	3	7	3	24		[24]
Yemen	185	Yem							9	5	35	7	17	4	10	29	5	2		5		24	14		1	1	1		1	1	2	12		[25]
(a) "Others" comprises (sub)haplogroups (I, L4-6, R, U1, U8, U9) not included in the PCA for their low (<5%) frequency in all the considered populations.
References for Additional file 4
1. Richards M, Macaulay V, Hickey E, Vega E, Sykes B, Guida V, Rengo C, Sellitto D, Cruciani F, Kivisild T, Villems R, Thomas M, Rychkov S, Rychkov O, Rychkov Y, Gölge M, Dimitrov D, Hill E, Bradley D, Romano V, Calì F, Vona G, Demaine A, Papiha S, Triantaphyllidis C, Stefanescu G, Hatina J, Belledi M, Di Rienzo A, Novelletto A, Oppenheim A, Nørby S, Al-Zaheri N, Santachiara-Benerecetti S, Scozar…
2. Malyarchuk BA, Grzybowski T, Derenko MV, Czarny J, Drobnic K, Miscicka-Sliwka D: Mitochondrial DNA variability in Bosnians and Slovenians. Ann Hum Genet 2003, 67:412-425.
3. Derenko M, Malyarchuk B, Grzybowski T, Denisova G, Dambueva I, Perkova M, Dorzhu C, Luzina F, Lee HK, Vanecek T, Villems R, Zakharov I: Phylogeographic analysis of mitochondrial DNA in northern Asian populations. Am J Hum Genet 2007, 81:1025-1041.
4.Quintana-Murci L, Chaix R, Wells RS, Behar DM, Sayar H, Scozzari R, Rengo C, Al-Zahery N, Semino O, Santachiara-Benerecetti AS, Coppa A, Ayub Q, Mohyuddin A, Tyler-Smith C, Qasim Mehdi S, Torroni A, McElreavey K: Where west meets east: the complex mtDNA landscape of the southwest and Central Asian corridor. Am J Hum Genet 2004, 74:827-845.
5. Comas D, Calafel F, Bendukidze N, Fañanás L, Bertranpetit J: Georgian and Kurd mtDNA sequence analysis shows a lack of correlation between languages and female genetic lineages. Am J Phys Anthropol 2000, 112:5-16.
6. Vernesi C, Di Benedetto G, Caramelli D, Secchieri E, Simoni L, Katti E, Malaspina P, Novelletto A, Marin VT, Barbujani G: Genetic characterization of the body attributed to the evangelist Luke. Proc Natl Acad Sci U S A 2001, 98:13460-13463.
7. Saunier JL, Irwin JA, Strouss KM, Ragab H, Sturk KA, Parsons TJ: Mitochondrial control region sequences from an Egyptian population sample. Forensic Sci Int Genet 2009, 3:97-103.
8. Brandstätter A, Klein R, Duftner N, Wiegand P, Parson W: Application of a quasi-median network analysis for the visualization of character conflicts to a population sample of mitochondrial DNA control region sequences from southern Germany (Ulm). Int J Legal Med 2006, 120:310-314.
9. Pfeiffer H, Brinkmann B, Hühne J, Rolf B, Morris AA, Steighner R, Holland MM, Forster P: Expanding the forensic German mitochondrial DNA control region database: genetic diversity as a function of sample size and microgeography. Int J Legal Med 1999, 112:291-298.
10. Baasner A, Schäfer C, Junge A, Madea B: Polymorphic sites in human mitochondrial DNA control region sequences: population data and maternal inheritance. Forensic Sci Int1998, 98:169-178
11. Lutz S, Weisser HJ, Heizmann J, Pollak S: Location and frequency of polymorphic positions in the mtDNA control region of individuals from Germany. Int J Legal Med 1998, 111:67-77.
12. Metspalu M, Kivisild T, Metspalu E, Parik J, Hudjashov G, Kaldma K, Serk P, Karmin M, Behar DM, Gilbert MT, Endicott P, Mastana S, Papiha SS, Skorecki K, Torroni A, Villems R: Most of the extant mtDNA boundaries in south and southwest Asia were likely shaped during the initial settlement of Eurasia by anatomically modern humans. BMC Genet 2004, 5:26-50.
13. Cordaux R, Saha N, Bentley GR, Aunger R, Sirajuddin SM, Stoneking M: Mitochondrial DNA analysis reveals diverse histories of tribal populations from India. Eur J Hum Genet 2003, 11:253-264.
14. McEvoy B, Richards M, Forster P, Bradley DG: The Longue Duree of genetic ancestry: multiple genetic marker systems and Celtic origins on the Atlantic facade of Europe. Am J Hum Genet 2004, 75:693-702.
15. Achilli A, Olivieri A, Pala M, Metspalu E, Fornarino S, Battaglia V, Accetturo M, Kutuev I, Khusnutdinova E, Pennarun E, Cerutti N, Di Gaetano C, Crobu F, Palli D, Matullo G, Santachiara-Benerecetti AS, Cavalli-Sforza LL, Semino O, Villems R, Bandelt HJ, Piazza A, Torroni A: Mitochondrial DNA variation of modern Tuscans supports the Near Eastern origin of Etruscans. Am J Hum Genet 2007, 80:75…
16. Turchi C, Buscemi L, Previderè C, Grignani P, Brandstätter A, Achilli A,Parson W, Tagliabracci A; Alú M, Beduschi G, Bini C, Boschi I, Carnevali E, Gino S, Giunti L, Lancia M, Pascali V, Pelotti S, Presciuttini S, Ricci U, Robino C: Italian mitochondrial DNA database: results of a collaborative exercise and proficiency testing. Int J Legal Med 2008, 122:199-204.
17. Babalini C, Martínez-Labarga C, Tolk HV, Kivisild T, Giampaolo R, Tarsi T, Contini I, Barać L, Janićijević B, Martinović Klarić I, Pericić M, Sujoldzić A, Villems R, Biondi G, Rudan P, Rickards O:The population history of the Croatian linguistic minority of Molise (southern Italy): a maternal view. Eur J Hum Genet 2005, 13:902-912.
18. Turchi C, Buscemi L, Giacchino E, Onofri V, Fendt L, Parson W, Tagliabracci A: Polymorphisms of mtDNA control region in Tunisian and Moroccan populations: an enrichment of forensic mtDNA databases with Northern Africa data. Forensic Sci Int Genet 2009, 3:166-172.
19. Coudray C, Olivieri A, Achilli A, Pala M, Melhaoui M, Cherkaoui M, El-Chennawi F, Kossmann M, Torroni A, Dugoujon JM: The complex and diversified mitochondrial gene pool of Berber populations. Ann Hum Genet 2008, 73:196-214.
20. Abu-Amero KK, Larruga JM, Cabrera VM, González AM: Mitochondrial DNA structure in the Arabian Peninsula. BMC Evol Biol 2009, 8:45-53.
21. Helgason A, Hickey E, Goodacre S, Bosnes V, Stefánsson K, Ward R, Sykes B: MtDNA and the islands of the North Atlantic: estimating the proportions of Norse and Gaelic ancestry. Am J Hum Genet 2001, 68:723-737.
22. Larruga JM, Díez F, Pinto FM, Flores C, González AM: Mitochondrial DNA characterisation of European isolates: the Maragatos from Spain. Eur J Hum Genet 2001, 9:708-716.
23. Di Benedetto G, Ergüven A, Stenico M, Castrì L, Bertorelle G, Togan I, Barbujani G: DNA diversity and population admixture in Anatolia. Am J Phys Anthropol 2001, 115:144-156.
24. Alshamali F, Brandstätter A, Zimmermann B, Parson W: Mitochondrial DNA control region variation in Dubai, United Arab Emirates. Forensic Sci Int Genet 2008, 2:9-10.
25. Cerný V, Mulligan CJ, Rídl J, Zaloudková M, Edens CM, Hájek M, Pereira L: Regional differences in the distribution of the sub-Saharan, West Eurasian, and South Asian mtDNA lineages in Yemen. Am J Phys Anthropol 2008, 136:128-137.
