# Supplementary material for: In search of the genetic footprints of Sumerians: a survey of Y-chromosome and mtDNA variation in the Marsh Arabs of Iraq
Source: BMC Evol Biol. 2011 Oct 4;11:288. doi: 10.1186/1471-2148-11-288 (PMC3215667; doi:10.1186/1471-2148-11-288)
Supplement: Additional file 6 — Frequencies of Y-chromosome haplogroup J1-M267 and J1-Page08 from published sources and present study used for Figure 6. The file provides the data used for constructing the maps illustrated in Figure 6. [file 1471-2148-11-288-S6.XLS]

## Sheet: Additional file 6
Additional file 6 – Frequences of Y-chromosome haplogroup J1-M267 and J1-Page08 from published sources and present study used for Figure 6.
Country/Region (Population)	N	J1-M267		J1-M267*		J1-Page08
		N° of chrs	%	N° of chrs	%	N° of chrs	%	Reference
Iraq (Marsh Arab)	143	116	81.1189	10	6.99301	106	74.1259	[Present study]
Iraq (Arab)	154	48	31.1688	7	4.54545	41	26.6234	[Present study]
Albania	55	2	3.63636	1	1.81818	2	3.63636	[1]
Algeria	20	7	35	1	5	6	30	[2]
Balkarian	38	0	0	0	0	0	0	[1]
Benin (Fon)	100	0	0	0	0	0	0	[3]
Bosnia	255	6	2.35294	0	0	6	2.35294	[1]
Cambodia (Austro-Asiatic)	6	0	0	0	0	0	0	[4]
Cameroon/South (Bamileke )	85	0	0	0	0	0	0	[3]
Cameroon/South (Bantu)	14	0	0	0	0	0	0	[3]
China (Sino-Tibetan+Altaic))	128	0	0	0	0	0	0	[4]
Croatia/Osijek	29	0	0	0	0	0	0	[1]
Croatia/Zagreb	89	0	0	0	0	0	0	[1]
Czech Republic	75	0	0	0	0	0	0	[1]
Denmark	80	0	0	0	0	0	0	[5]
Druze	243	29	11.9342	3	1.23457	26	10.6996	[6,7, present study]
Egypt	147	31	21.0884	2	1.36054	29	19.7279	[3]
England	500	0	0	0	0	0	0	[5]
Ethiopia (Amhara)	48	15	31.25	5	10.4167	10	20.8333	[8]
Ethiopia (Oromo)	78	2	2.5641	2	2.5641	0	0	[8]
Greece/Macedonia	57	1	1.75439	1	1.75439	0	0	[1]
France (Basque)	44	0	0	0	0	0	0	[2]
France (Bearnais)	26	0	0	0	0	0	0	[2]
Fyrom	64	4	6.25	0	0	4	0	[1]
Georgia	66	3	4.54545	2	3.0303	1	1.51515	[1]
Germany	80	0	0	0	0	0	0	[5]
Greece	92	2	2.17391	1	1.08696	1	1.08696	[1]
Hungaria	53	0	0	0	0	0	0	[1]
India (Indo-European)	49	0	0	0	0	0	0	[4]
India (Tibeto-Burman)	87	0	0	0	0	0	0	[4]
India/New Dehli and Andhra Pradesh (Hindu)	104	0	0	0	0	0	0	[9]
Iran	150	17	11.3333	4	2.66667	13	8.66667	[10]
Iran (Assyrian)	31	5	16.129	3	9.67742	2	6.45161	[7]
Iran (South East)	47	10	21.2766	4	8.51064	6	12.766	[Present study]
Iraq (Assyrian)	28	8	28.5714	5	17.8571	3	10.7143	[7]
Iraq (Kurd)	93	11	11.828	4	4.30108	7	7.52688	[7]
Iraq /Nassiriya	56	15	26.7857	1	1.78571	14	25	[11]
Israel (Ashkenazi)	77	12	15.5844	0	0	12	15.5844	[2]
Israel (Sephardi)	40	5	12.5	0	0	5	12.5	[2]
Italy/Central South	102	3	2.94118	3	2.94118	0	0	[2]
Italy/North East	67	0	0	0	0	0	0	[1]
Italy/North West	200	0	0	0	0	0	0	[Unpublished data]
Italy/Sardinia	144	11	7.63889	0	0	11	7.63889	[12,2]
Italy/Sicily	42	3	7.14286	1	2.38095	2	4.7619	[2]
Jordan	76	37	48.6842	0	0	37	48.6842	[7]
Kenya (Bantu)	29	0	0	0	0	0	0	[3]
Kuwait	53	20	37.7358	1	1.88679	19	35.8491	[Present study]
Lebanon	40	5	12.5	1	2.5	4	10	[2]
Malta	187	0	0	0	0	0	0	[13]
Negev/Bedouin	28	19	67.8571	1	3.57143	18	64.2857	[4]
Nepal/Terai (Tharu)	173	0	0	0	0	0	0	[9]
Netherland	34	0	0	0	0	0	0	[2]
Oman	121	46	38.0165	1	0.826446	45	37.1901	[3]
Pakistan (Indo-European)	65	0	0	0	0	0	0	[4]
Palestine	65	18	27.6923	0	0	18	27.6923	[7, present study]
Poland	97	1	1.03093	0	0	1	1.03093	[1]
Qatar	72	42	58.3333	1	1.38889	41	56.9444	[14]
Russia/Kashin	73	0	0	0	0	0	0	[15]
Russia/Krasnoborsk	91	0	0	0	0	0	0	[15]
Russia/Kuban Cossacs	90	0	0	0	0	0	0	[15]
Russia/Livni	110	0	0	0	0	0	0	[15]
Russia/Mezen	54	0	0	0	0	0	0	[15]
Russia/Porhov	57	0	0	0	0	0	0	[15]
Rwanda (Hutu)	69	0	0	0	0	0	0	[3]
Rwanda (Tutsi)	94	0	0	0	0	0	0	[3]
Saudi Arabia	12	4	33.3333	0	0	4	33.3333	[7,11]
Siberia	228	0	0	0	0	0	0	[16]
Siberia (Altaic)	18	0	0	0	0	0	0	[4]
Slovenia	75	1	1.33333	1	1.33333	0	0	[1]
Spain/Andalusia	93	1	1.07527	1	1.07527	0	0	[2]
Sudan (Arabic)	35	6	17.1429	0	0	6	17.1429	[17]
Sudan/Beja	42	0	0	0	0	0	0	[17]
Sudan/Dinka	26	0	0	0	0	0	0	[17]
Sudan/Hausa	32	0	0	0	0	0	0	[17]
Sudan/Khartoum	35	26	74.2857	0	0	26	74.2857	[11]
Sudan/Nilo-Saharan	61	3	4.91803	2	3.27869	1	1.63934	[17]
Sudan/Nuba	28	0	0	0	0	0	0	[17]
Sudan/Nuer	12	0	0	0	0	0	0	[17]
Sudan/Shiluk	15	0	0	0	0	0	0	[17]
Syria (Alawite)	45	12	26.6667	0	0	12	26.6667	[7]
Syria/Damascus (Catholic)	42	4	9.52381	0	0	4	9.52381	[7]
Syria/Damascus (Ismaili)	51	30	58.8235	0	0	30	58.8235	[7]
Syria/Ma'loula (Aramaean)	44	3	6.81818	2	4.54545	1	2.27273	[7]
Syria/north East (Assyrian)	30	1	3.33333	0	0	1	3.33333	[7]
Syria/Sednaya (Catholic)	14	2	14.2857	0	0	2	14.2857	[7]
Syria/Sunni Hama	36	17	47.2222	1	2.77778	16	44.4444	[7]
Tanzania (Wairak)	43	0	0	0	0	0	0	[3]
Tunisia/Tunis	73	20	27.3973	1	1.36986	19	26.0274	[2]
Turkey (Assyrian)	25	5	20	4	16	1	4	[7]
Turkey/Area 3	83	8	9.63855	5	6.0241	3	3.61446	[18]
Turkey/Area 8	30	1	3.33333	0	0	1	3.33333	[18]
Turkey/Area 1	52	8	15.3846	1	1.92308	7	13.4615	[18]
Turkey/Area 2	29	2	6.89655	1	3.44828	1	3.44828	[18]
Turkey/Area 4	82	10	12.1951	5	6.09756	5	6.09756	[18]
Turkey/Area 5	43	2	4.65116	0	0	2	4.65116	[18]
Turkey/Area 6	33	5	15.1515	0	0	5	15.1515	[18]
Turkey/Istanbul + Area 9	154	11	7.14286	4	2.5974	7	4.54545	[18, present study]
Turkey/Konya + Area 7	219	11	5.02283	6	2.73973	5	2.28311	[18, present study]
Ukraine	92	0	0	0	0	0	0	[1]
United Arab Emirates	164	57	34.7561	0	0	57	34.7561	[14]
Yemen	62	45	72.5806	3	4.83871	42	67.7419	[14]
References for Additional file 6
1. Battaglia V, Fornarino S, Al-Zahery N, Olivieri A, Pala M, Myres NM, King RJ, Rootsi S, Marjanovic D, Primorac D, Hadziselimovic R, Vidovic S, Drobnic K, Durmishi N, Torroni A, Santachiara-Benerecetti AS, Underhill PA, Semino O: Y-Chromosomal Evidence of the Cultural Diffusion of Agriculture in Southeast Europe. Eur J Hum Genet. 2009, 17:820-830.
2. Semino O, Magri C, Benuzzi G, Lin AA, Al-Zahery N, Battaglia V, Maccioni L, Triantaphyllidis C, Shen P, Oefner PJ, Zhivotovsky LA, King R, Torroni A, Cavalli-Sforza LL, Underhill PA, Santachiara-Benerecetti AS: Origin, diffusion, and differentiation of Y-chromosome haplogroups E and J: inferences on the Neolithization of Europe and later migratory events in the Mediterranean area. Am J Hum Gen…
3. Luis JR, Rowold DJ, Regueiro M, Caeiro B, Cinnioğlu C, Roseman C, Underhill PA, Cavalli-Sforza LL, Herrera RJ: The Levant versus the Horn of Africa:evidence for bidirectional corridors of human migrations. Am J Hum Genet 2004, 74:532-544.
4. Sengupta S, Zhivotovsky LA, King R, Mehdi SQ, Edmonds CA, Chow CT, Lin AA, Mitra M, Sil SK, Ramesh A, Usha Rani MV, Thakur CM, Cavalli-Sforza LL, Majumder PP, Underhill PA: Polarity and temporality of high resolution Y chromosome distributions in India identify both indigenous and exogenous expansions and reveal minor genetic influence of Central Asian pastoralists. Am J Hum Genet 2006, 78:202…
5. Capelli C, Redhead N, Abernethy JK, Gratrix F, Wilson JF, Moen T, Hervig T, Richards M, Stumpf MP, Underhill PA, Bradshaw P, Shaha A, Thomas MG, Bradman N, Goldstein DB: A Y chromosome census of the British Isles. Curr Biol 2003, 13:979-984.
6. Shlush LI, Behar DM, Yudkovsky G, Templeton A, Hadid Y, Basis F, Hammer M, Itzkovitz S, Skorecki K: The Druze: a population genetic refugium of the Near East. PLoS One. 2008, 3:e2105.
7. Chiaroni J, King RJ, Myres NM, Henn BM, Ducourneau A, Mitchell MJ, Boetsch G, Sheikha I, Lin AA, Nik-Ahd M, Ahmad J, Lattanzi F, Herrera RJ, Ibrahim ME, Brody A, Semino O, Kivisild T, Underhill PA:. The emergence of Y-chromosome haplogroup J1e among Arabic-speaking populations. Eur J Hum Genet 2010, 18:348-353.
8. Semino O, Santachiara-Benerecetti AS, Falaschi F, Cavalli-Sforza LL, Underhill PA: Ethiopians and Khoisan share the deepest clades of the human Y-chromosome phylogeny. Am J Hum Genet 2002, 70:265-268.
9. Fornarino S, Pala M, Battaglia V, Maranta R, Achilli A, Modiano G, Torroni A, Semino O, Santachiara-Benerecetti SA: Mitochondrial and Y-chromosome diversity of the Tharus (Nepa): a reservoir of genetic variation. BMC Evol Biol 2009, 9:154-159.
10. Regueiro M, Cadenas AM, Gayden T, Underhill PA, Herrera RJ: Iran: tricontinental nexus for Y-chromosome driven migration. Hum Hered 2006, 61:132-143.
11. Tofanelli S, Ferri G, Bulayeva K, Caciagli L, Onofri V, Taglioli L, Bulayev O, Boschi I, Alù M, Berti A, Rapone C, Beduschi G, Luiselli D, Cadenas AM, Awadelkarim KD, Mariani-Costantini R, Elwali NE, Verginelli F, Pilli E, Herrera RJ, Gusmão L, Paoli G, Capelli C: J1-M267 Y lineage marks climate-driven pre-historical human displacements. Eur J Hum Genet 2009, 17:1520-1524.
12. Zei G, Lisa A, Fiorani O, Magri C, Quintana-Murci L, Semino O, Santachiara-Benerecetti AS: From surnames to the history of Y chromosomes: the Sardinian population as a paradigm. Eur J Hum Genet 2003, 11:802-807.
13. Zalloua PA, Platt DE, El Sibai M, Khalife J, Makhoul N, Haber M, Xue Y, Izaabel H, Bosch E, Adams SM, Arroyo E, López-Parra AM, Aler M, Picornell A, Ramon M, Jobling MA, Comas D, Bertranpetit J, Wells RS, Tyler-Smith C: Genographic Consortium. Identifying genetic traces of historical expansions:Phoenician footprints in the Mediterranean. Am J Hum Genet 2008, 83:633-642.
14. Cadenas AM, Zhivotovsky LA, Cavalli-Sforza LL, Underhill PA, Herrera RJ: Y-chromosome diversity characterizes the Gulf of Oman. Eur J Hum Genet 2008, 16:374-386.
15. Balanovsky O, Rootsi S, Pshenichnov A, Kivisild T, Churnosov M, Evseeva I, Pocheshkhova E, Boldyreva M, Yankovsky N, Balanovska E, Villems R: Two sources of the russian patrilineal heritage in their eurasian context. American J Hum Genet 2008, 82:236-250.
16. Pakendorf B, Novgorodov IN, Osakovskij VL, Danilova AP, Protod'jakonov AP, Stoneking M: Investigating the effects of prehistoric migrations in Siberia: genetic variation and the origins of Yakuts. Hum Genet 2006, 120:334-353.
17. Hassan HY, Underhill PA, Cavalli-Sforza LL, Ibrahim ME: Y-chromosome variation among Sudanese:restricted gene flow, concordance with language, geography, and history. Am J Phys Anthropol 2008, 137:316-323.
18. Cinnioğlu C, King R, Kivisild T, Kalfoglu E, Atasoy S, Cavalleri GI, Lillie AS, Roseman CC, Lin AA, Prince K, Oefner PJ, Shen P, Semino O, Cavalli-Sforza LL, Underhill PA: Excavating Y-chromosome haplotype strata in Anatolia. Hum Genet 2004, 114:127-148.
