# Supplementary material for: In search of the genetic footprints of Sumerians: a survey of Y-chromosome and mtDNA variation in the Marsh Arabs of Iraq
Source: BMC Evol Biol. 2011 Oct 4;11:288. doi: 10.1186/1471-2148-11-288 (PMC3215667; doi:10.1186/1471-2148-11-288)
Supplement: Additional file 8 — Y-chromosome haplogroup J1-M267* microsatellite variance from published sources and present study used for Figure 6. The file provides the data used for constructing the map illustrated in Figure 6. [file 1471-2148-11-288-S8.XLS]

## Sheet: Additional file 8
Additional file 8 – Y-Chromosome haplogroup J1-M267* microsatellite variance from published sources and present study used for Figure 6.
Country/Region (Population)	N.° of chrs.	Variance (a)	Reference
Iraq (Marsh Arab)	10	0.17037	[Present study]
Iraq	7	0.144444	[Present study]
Albania	1		[1, present study]
Algeria	1		[2, present study]
Balkarian	0		[1, present study]
Bedouin Negev	1		[3]
Benin (Fon)	0		[4]
Bosnia	0		[1, present study]
Cambodia (Austro-Asiatic)	0		[5]
Cameroon/South (Bamileke )	0		[4]
Cameroon/South (Bantu)	0		[4]
China (Sino-Tibetan+Altaic))	0		[5]
Croatia/Osijek	0		[1, present study]
Croatia/Zagreb	0		[1, present study]
Czech Republic	0		[1, present study]
Denmark	0		[6]
Druze	3		[7,8, present study]
Egypt	2		[4]
England	0		[6]
Ethiopia (Amhara)	5	0.1	[2, present study]
Ethiopia (Oromo)	2		[2, present study]
France (Basque)	0		[2]
France (Bearnais)	0		[2]
Fyrom	0		[1]
Georgia	2		[1, present study]
Germany	0		[6]
Greece	1		[1, present study]
Greece/Macedonia	1		[1, present study]
Hungary	0		[1]
India (Indo-European)	0		[5]
India (Tibeto-Burman)	0		[5]
India/New Delhi and Andhra Pradesh (Hindus)	0		[9]
Iran	4		[10]
Iran (Assyrian)	3		[8]
Iran/South East	4		[Present study]
Iraq (Assyrian)	5	0.183081	[8, present study]
Iraq (Kurd)	4	0.430556	[8]
Iraq/Nassiriya	1		[11]
Israel (Ashkenazi)	0		[2, present study]
Israel (Sephardi)	0		[2, present study]
Italy/Central South	3	0.319444	[2, present study]
Italy/North East	0		[1, present study]
Italy/North West	0		Unpublished data
Italy/Sardinia	0		[2, present study]
Italy/Sicily	1		[2, present study]
Jordan	0		[8]
Kenya (Bantu)	0		[4]
Kuwait	1		[Present study]
Lebanon	1		[2, present study]
Malta	0		[12]
Nepal/Terai (Tharu)	0		[9]
Oman	1		[4]
Pakistan (Indo-European)	0		[5]
Palestine	0		[8, present study]
Poland	0		[1, present study]
Qatar	1		[13]
Russia/Kashin	0		[14]
Russia/Krasnoborsk	0		[14]
Russia/Kuban Cossacs	0		[14]
Russia/Livni	0		[14]
Russia/Mezen	0		[14]
Russia/Porhov	0		[14]
Rwanda (Hutu)	0		[4]
Rwanda (Tutsi)	0		[4]
Saudi Arabia	0		[8,11]
Siberia	0		[15]
Siberia (Altaic)	0		[5]
Slovenia	1		[1, present study]
Spain/Andalusia	1		[2, present study]
Sudan (Arab)	0		[16]
Sudan (Nilo-Saharan)	2		[16]
Sudan/Beja	0		[16]
Sudan/Dinka	0		[16]
Sudan/Hausa	0		[16]
Sudan/Khartoum	0		[11]
Sudan/Nuba	0		[16]
Sudan/Nuer	0		[16]
Sudan/Shiluk	0		[16]
Syria (Alawite)	0		[8]
Syria (Ma'loula Aramaean)	2		[8]
Syria (Sunni Hama)	1		[8]
Syria/Damascus (Catholic)	0		[8]
Syria/Damascus (Ismaili)	0		[8]
Syria/North East (Assyrian)	0		[8]
Syria/Sednaya (Catholic)	0		[8]
Tanzania/Wairak	0		[4]
The Netherland	0		[2]
Tunisia/Tunis	1		[2, present study]
Turkey (Assyrian)	4		[8]
Turkey/Area 1	1		[17]
Turkey/Area 2	1		[17]
Turkey/Area 3	5	0.4	[17]
Turkey/Area 4	5	0.866667	[17]
Turkey/Area 5	0		[17]
Turkey/Area 6	0		[17]
Turkey/Area 7	3		[17]
Turkey/Area 8	0		[17]
Turkey/Area 9 and Istambul	4		[17, present study]
Ukraine	0		[1, present study]
United Arab Emirates	0		[13]
Yemen	3		[13]
(a) Variance based on the following STR loci: DYS19, DYS389I, DYS389II, DYS390, DYS391 and DYS392.
References for Additional file 8
1. Battaglia V, Fornarino S, Al-Zahery N, Olivieri A, Pala M, Myres NM, King RJ, Rootsi S, Marjanovic D, Primorac D, Hadziselimovic R, Vidovic S, Drobnic K, Durmishi N, Torroni A, Santachiara-Benerecetti AS, Underhill PA, Semino O: Y-Chromosomal Evidence of the Cultural Diffusion of Agriculture in Southeast Europe. Eur J Hum Genet. 2009, 17:820-830.
2. Semino O, Magri C, Benuzzi G, Lin AA, Al-Zahery N, Battaglia V, Maccioni L, Triantaphyllidis C, Shen P, Oefner PJ, Zhivotovsky LA, King R, Torroni A, Cavalli-Sforza LL, Underhill PA, Santachiara-Benerecetti AS: Origin, diffusion, and differentiation of Y-chromosome haplogroups E and J: inferences on the Neolithization of Europe and later migratory events in the Mediterranean area. Am J Hum Gen…
3. Cann HM, de Toma C, Cazes L, Legrand MF, Morel V, Piouffre L, Bodmer J, Bodmer WF, Bonne-Tamir B, Cambon-Thomsen A, Chen Z, Chu J, Carcassi C, Contu L, Du R, Excoffier L, Ferrara GB, Friedlaender JS, Groot H, Gurwitz D, Jenkins T, Herrera RJ, Huang X, Kidd J, Kidd KK, Langaney A, Lin AA, Mehdi SQ, Parham P, Piazza A, Pistillo MP, Qian Y, Shu Q, Xu J, Zhu S, Weber JL, Greely HT, Feldman MW, Tho…
4. Luis JR, Rowold DJ, Regueiro M, Caeiro B, Cinnioğlu C, Roseman C, Underhill PA, Cavalli-Sforza LL, Herrera RJ: The Levant versus the Horn of Africa:evidence for bidirectional corridors of human migrations. Am J Hum Genet 2004, 74:532-544.
5. Sengupta S, Zhivotovsky LA, King R, Mehdi SQ, Edmonds CA, Chow CT, Lin AA, Mitra M, Sil SK, Ramesh A, Usha Rani MV, Thakur CM, Cavalli-Sforza LL, Majumder PP, Underhill PA: Polarity and temporality of high resolution Y chromosome distributions in India identify both indigenous and exogenous expansions and reveal minor genetic influence of Central Asian pastoralists. Am J Hum Genet 2006, 78:202…
6. Capelli C, Redhead N, Abernethy JK, Gratrix F, Wilson JF, Moen T, Hervig T, Richards M, Stumpf MP, Underhill PA, Bradshaw P, Shaha A, Thomas MG, Bradman N, Goldstein DB: A Y chromosome census of the British Isles. Curr Biol 2003, 13:979-984.
7. Shlush LI, Behar DM, Yudkovsky G, Templeton A, Hadid Y, Basis F, Hammer M, Itzkovitz S, Skorecki K: The Druze: a population genetic refugium of the Near East. PLoS One. 2008, 3:e2105.
8. Chiaroni J, King RJ, Myres NM, Henn BM, Ducourneau A, Mitchell MJ, Boetsch G, Sheikha I, Lin AA, Nik-Ahd M, Ahmad J, Lattanzi F, Herrera RJ, Ibrahim ME, Brody A, Semino O, Kivisild T, Underhill PA:. The emergence of Y-chromosome haplogroup J1e among Arabic-speaking populations. Eur J Hum Genet 2010, 18:348-353.
9. Fornarino S, Pala M, Battaglia V, Maranta R, Achilli A, Modiano G, Torroni A, Semino O, Santachiara-Benerecetti SA: Mitochondrial and Y-chromosome diversity of the Tharus (Nepa): a reservoir of genetic variation. BMC Evol Biol 2009, 9:154-159.
10. Regueiro M, Cadenas AM, Gayden T, Underhill PA, Herrera RJ: Iran: tricontinental nexus for Y-chromosome driven migration. Hum Hered 2006, 61:132-143.
11. Tofanelli S, Ferri G, Bulayeva K, Caciagli L, Onofri V, Taglioli L, Bulayev O, Boschi I, Alù M, Berti A, Rapone C, Beduschi G, Luiselli D, Cadenas AM, Awadelkarim KD, Mariani-Costantini R, Elwali NE, Verginelli F, Pilli E, Herrera RJ, Gusmão L, Paoli G, Capelli C: J1-M267 Y lineage marks climate-driven pre-historical human displacements. Eur J Hum Genet 2009, 17:1520-1524.
12. Zalloua PA, Xue Y, Khalife J, Makhoul N, Debiane L, Platt DE, Royyuru AK, Herrera RJ, Hernanz DF, Blue-Smith J, Wells RS, Comas D, Bertranpetit J, Tyler-Smith C; Genographic Consortium: Y-chromosomal diversity in Lebanon is structured by recent historical events. Am J Hum Genet 2008, 82:873-882.
13. Cadenas AM, Zhivotovsky LA, Cavalli-Sforza LL, Underhill PA, Herrera RJ: Y-chromosome diversity characterizes the Gulf of Oman. Eur J Hum Genet 2008, 16:374-386.
14. Balanovsky O, Rootsi S, Pshenichnov A, Kivisild T, Churnosov M, Evseeva I, Pocheshkhova E, Boldyreva M, Yankovsky N, Balanovska E, Villems R: Two sources of the Russian patrilineal heritage in their Eurasian context. American J Hum Genet 2008, 82:236-250.
15. Pakendorf B, Novgorodov IN, Osakovskij VL, Danilova AP, Protod'jakonov AP, Stoneking M: Investigating the effects of prehistoric migrations in Siberia: genetic variation and the origins of Yakuts. Hum Genet 2006, 120:334-353.
16. Hassan HY, Underhill PA, Cavalli-Sforza LL, Ibrahim ME: Y-chromosome variation among Sudanese:restricted gene flow, concordance with language, geography, and history. Am J Phys Anthropol 2008, 137:316-323.
17. Cinnioğlu C, King R, Kivisild T, Kalfoglu E, Atasoy S, Cavalleri GI, Lillie AS, Roseman CC, Lin AA, Prince K, Oefner PJ, Shen P, Semino O, Cavalli-Sforza LL, Underhill PA: Excavating Y-chromosome haplotype strata in Anatolia. Hum Genet 2004, 114:127-148.
