# Supplementary material for: In search of the genetic footprints of Sumerians: a survey of Y-chromosome and mtDNA variation in the Marsh Arabs of Iraq
Source: BMC Evol Biol. 2011 Oct 4;11:288. doi: 10.1186/1471-2148-11-288 (PMC3215667; doi:10.1186/1471-2148-11-288)
Supplement: Additional file 9 — Y-chromosome J1 sub-haplogroups variance, divergence and expansion times based on six STR loci. The file provides the variance, divergence and expansion times of the two J1 sub-haplogroups. [file 1471-2148-11-288-S9.XLS]

## Sheet: Additional file 9
Additional file 9 – Y-chromosome J1 sub-haplogroups variance, divergence and expansion times based on six(a) STR loci.
Population/Region	N		Hg J1-M267*				J1e-Page8						Reference
			N of Chr.	Mean YSTR variance	Divergence time(b)±SD kya		N of Chrm.	Mean YSTR Variance	Divergence time(b)±SD	Expansion time(c) (95% CI) Mean Median
Turkish/Area 4	82		5	0.867	27.8 ± 9.4		5	0.367	12.1 ± 4.0				[1]
Turkish/Areas 6,5	76		0	-			7	0.294	9.5 ± 6.5				[1]
Turkish/Area 3	83		5	0.4	14.5 ± 7.5		3	-					[1]
Turkish/Area 1	52		1	-			7	0.357	13.8 ± 3.7				[1]
Turkish/Area 7	90		3	-			2	-					[1]
Turkish/Area 9	81		1	-			5	0.15	6.0 ± 2.2				[1]
Assyrian/NE Syria, Iraq, Iran, Turkey	114		12	0.183	7.5 ± 4.2		7	0.262	10.4 ± 5.2				[1]
Iraqi Kurd	93		4	-			7	0.325	13.8 ± 6.5				[1]
Iraqi	154		7	0.144	6.4 ± 2.5		41	0.154	5.9 ± 2.0	8.4 (1.9-20.1)	6.6 (1.7-17.9)		[Present study]
Iraqi/Marsh Arab	143		10	0.17	7.6 ± 2.5		104	0.118	4.5 ± 2.6	4.8 (0.7-16.1)	3.5 (0.6-14.2)		[Present study]
Iraqi/Nassiriya	56		1	-			14	0.153	5.6 ± 2.9				[1]
Iranian/S-West	290		2	-			18	0.157	5.5 ± 2.0	8.1 (1.3-22.3)	5.9 (1.1-19.3)		[Present study, unpublished data]
Syrian	266		4	-			68	0.221	8.6 ± 2.9	9.8 (1.8-25.6)	7.3 (1.6-22.3)		[1]
Jordanian	76		0	-			35	0.234	9.3 ± 2.8	11.4 (2.2-30.2)	8.4 (2.0-26.4)		[1]
Palestinian	65		0	-			16	0.206	7.5 ± 3.7				[1]
Jewish	117		0	-			15	0.149	5.2 ± 2.6				[Present study]
Negev Bedouin	28		1	-			18	0.099	4.0 ± 1.9				[1]
Kuwaitian	53		1	-			16	0.221	11.0 ± 9.6				[Present study]
Qatarian	72		1	-			41	0.149	6.5 ± 2.2	6.6 (0.7-17.5)	5.1 (0.6-15.5)		[1]
Emirati	164		0	-			57	0.186	7.7 ± 2.1	8.9 (1.4-23.4)	6.6 (1.3-20.7)		[1]
Omanian	121		1	-			45	0.31	13.3 ± 4.4				[1]
Yemeni	62		3	-			42	0.205	8.8 ± 3.7				[1]
Egyptian	147		2	-			29	0.226	8.5 ± 2.6				[1]
Tunisian	73		1	-			19	0.158	5.9 ± 1.2				[Present study]
Algerian	20		1	-			6	0.189	6.0 ± 4.9				[Present study]
Ethiopian/Amhara	48		5	0.1	3.6 ± 1.6		10	0.27	9.5 ± 2.7				[Present study]
SudaneseArab	35		0	-			26	0.091	3.5 ± 1.9				[2]
Italian	555		4	-			13	0.252	9.5 ± 3.6				[Present study]
Balkan/Central	310		1	-			7	0.171	8.1 ± 2.7				[3, Present study]
(a) DYS19, DYS389I, DYS389II, DYS390, DYS391 and DYS392.
(b) Divergence time according to [4, 5].
(c) Expansion time was estimated only in the populations involved in the J1-Page08 expansion as revealed by the network illustrated in figure 6, through the BATWING procedure [6], assuming an initial constant population size followed by expansion at time alfa with a growth rate of beta. Alfa and beta parameters were as in Tofanelli et al. [2]. For both methods the effective mutation rate and a ge…
For both methods the effective mutation rate and a generation time of 25 years [4] were used.
References for Additional file 9
1. Chiaroni J, King RJ, Myres NM, Henn BM, Ducourneau A, Mitchell MJ, Boetsch G, Sheikha I, Lin AA, Nik-Ahd M, Ahmad J, Lattanzi F, Herrera RJ, Ibrahim ME, Brody A, Semino O, Kivisild T, Underhill PA:. The emergence of Y-chromosome haplogroup J1e among Arabic-speaking populations. Eur J Hum Genet 2010, 18:348-353.
2. Tofanelli S, Ferri G, Bulayeva K, Caciagli L, Onofri V, Taglioli L, Bulayev O, Boschi I, Alù M, Berti A, Rapone C, Beduschi G, Luiselli D, Cadenas AM, Awadelkarim KD, Mariani-Costantini R, Elwali NE, Verginelli F, Pilli E, Herrera RJ, Gusmão L, Paoli G, Capelli C: J1-M267 Y lineage marks climate-driven pre-historical human displacements. Eur J Hum Genet 2009, 17:1520-1524.
3. Battaglia V, Fornarino S, Al-Zahery N, Olivieri A, Pala M, Myres NM, King RJ, Rootsi S, Marjanovic D, Primorac D, Hadziselimovic R, Vidovic S, Drobnic K, Durmishi N, Torroni A, Santachiara-Benerecetti AS, Underhill PA, Semino O: Y-chromosomal evidence of the cultural diffusion of agriculture in southeast Europe. Eur J Hum Genet 2009, 17:820-830.
4. Zhivotovsky LA, Underhill PA, Cinnioğlu C, Kayser M, Morar B, Kivisild T, Scozzari R, Cruciani F, Destro-Bisol G, Spedini G, Chambers GK, Herrera RJ, Yong KK, Gresham D, Tournev I, Feldman MW, Kalaydjieva L: The effective mutation rate at Y chromosome short tandem repeats, with application to human population divergence time. Am J Hum Genet 2004, 74:50-61.
5. Sengupta S, Zhivotovsky LA, King R, Mehdi SQ, Edmonds CA, Chow CT, Lin AA, Mitra M, Sil SK, Ramesh A, Usha Rani MV, Thakur CM, Cavalli-Sforza LL, Majumder PP, Underhill PA: Polarity and temporality of high resolution Y chromosome distributions in India identify both indigenous and exogenous expansions and reveal minor genetic influence of Central Asian pastoralists. Am J Hum Genet 2006, 78:202…
6. Wilson I, Weale D, Balding M: Inferences from DNA data: population histories, evolutionary processes and forensic match probabilities. J Roy Statist Soc A 2003, 166:155-188.
